# Supplementary material for: Preparation and Epitope Identification of Monoclonal Antibodies Against African Swine Fever Virus pE120R
Source: Vet Sci. 2026 Apr 7;13(4):358. doi: 10.3390/vetsci13040358 (PMC13120246; doi:10.3390/vetsci13040358)
Supplement: Supplementary file 1 [file vetsci-13-00358-s001.zip]

Archive with 1 entries (1 files):
- vetsci-4207942-supplementary.pdf
